# Supplementary material for: The Arabidopsis Cysteine-Rich Receptor-Like Kinase CRK36 Regulates Immunity through Interaction with the Cytoplasmic Kinase BIK1
Source: Front Plant Sci. 2017 Oct 27;8:1856. doi: 10.3389/fpls.2017.01856 (PMC5663720; doi:10.3389/fpls.2017.01856)
Supplement: Supplementary file 14 [file Table2.XLSX]

## Sheet: Sheet1
Table S2. Differentially expressed genes in response to A. brassicicola treatment in wild type plants
Locus	Description	Gene Symbol	Fold Change	P-Value
Up-regulated Genes
At3g25250	cGMP-dependent and proten kinase C	AGC2	3.4	0.00605938
At2g29460	Glutathione S-transferase, putative		3.36801	0.00585938
At1g78940	Wall associated kinase-like	WAK1	3.29	0.00635938
At3g49620	2-oxoacid-dependent oxidase, putative	DIN11	3.2331	0.00415039
At5g66400	RAB18 protein	RAB18	3.12738	0.00292969
At3g26200	Cytochrome P450 71B22, putative	CYP71B22	3.12226	0.00195313
At4g37370	Cytochrome P450, putative		3.06986	0.00195313
At2g30770	Cytochrome P450 71A13, putative	CYP71A13	3.04354	0.00195313
At5g62080	Protease inhibitor/seed storage/lipid transfer protein (LTP)		2.98788	0.0012207
At5g43450	2-oxoglutarate-dependent dioxygenase, putative		2.75828	0.000732422
At1g26380	FAD-binding domain-containing protein		2.75029	0.000732422
At1g32940	Subtilase family protein		2.69424	0.000244141
At1g05340	Expressed protein, unknown		2.61534	0.000244141
At5g38900	Thioredoxin superfamily protein		2.60953	0.000244141
At2g32210	Expressed protein, unknown		2.59537	0.000244141
At3g22600	protease inhibitor/seed storage/lipid transfer protein		2.57418	0.000244141
At4g04700	Calcium dependent kinae	CPK27	2.56	0.000244141
At5g51830	pfkB-type carbohydrate kinase family protein		2.55746	0.000244141
At2g43820	UDP-glucoronosyl/UDP-glucosyl transferase family protein		2.49888	0.000244141
At4g22530	embryo-abundant protein-related		2.49876	0.000244141
At4g01870	TolB protein-related		2.48626	0.000244141
At1g15520	ABC transporter family protein		2.47264	0.000244141
At3g45330	Lectin receptor kinase	LECRK-I.1	2.45	0.000244141
At2g43590	Chitinase, putative		2.45087	0.000244141
At3g09410	Pectinacetylesterase family protein		2.43231	0.000244141
At3g22370	Alternative oxidase 1a, mitochondrial	AOX1A	2.40468	0.000244141
At4g12470	Protease inhibitor/seed storage/lipid transfer protein (LTP)		2.40326	0.000244141
At5g54100	Stomatin-like proteins 2	ATSLP2	2.3958	0.000244141
At5g06860	Polygalacturonase inhibiting protein 1	PGIP1	2.38364	0.000244141
At5g06980	Night light-inducible and clock-regulated 4	LNK4	2.35145	0.000244141
At2g36790	UDP-glucosyl transferase 73C6	UGT73C6	2.30722	0.000244141
At3g26290	Cytochrome P450 71B26, putative	CYP71B26	2.29783	0.000244141
At1g51800	Leucine-rich repeat protein kinase	IOS1	2.28	0.000244141
At3g23550	MATE efflux family protein		2.26292	0.000244141
At2g43510	Trypsin inhibitor, putative		2.26	0.000244141
At1g76930	Proline-rich extensin-like family protein		2.25128	0.000244141
At5g64120	Peroxydase 71	PRX71	2.23407	0.000244141
At5g54190	NADPH-protochlorophyllide oxidoreductase A	PORA	2.21766	0.000244141
At1g22400	UDP-glucoronosyl/UDP-glucosyl transferase family protein	ATUGT85A1	2.18561	0.000244141
At1g10170	NF-X1 type zinc finger family protein	ATNFXL1	2.15118	0.000244141
At5g13490	ADP, ATP carrier protein 2, mitochondrial / ADP/ATP translocase 2	ANT2	2.11275	0.000244141
At3g51660	Tautomerase/MIF superfamily protein		2.09485	0.000244141
At1g62300	WRKY family transcription factor	ATWRKY6	2.09069	0.000244141
At1g02850	Beta glucosidase 11	BGLU11	2.07472	0.000244141
At1g67810	Fe-S metabolism associated domain-containing protein	SUFE2	2.04951	0.000244141
At4g04490	Cysteine-rich receptor-like protein kinase	CRK36	2.04	0.000244141
At1g35230	Arabinogalactan-protein	AGP5	2.00092	0.000244141
Down-regulated Genes
At3g48360	BTB and TAZ domain protein 2	ATBT2	0.0890063	0.00195313
At5g45340	Cytochrome P450	CYP707A3	0.0890063	0.000732422
At5g61600	ERF (ethylene response factor)	ERF104	0.0918547	0.0012207
At4g24570	Dicarboxylate carriers	DIC2	0.0951098	0.00195313
At3g50060	R2R3-MYB transcription factor	MYB77	0.100707	0.000732422
At4g27280	Calcium-binding EF-hand family protein		0.119013	0.000244141
At1g21910	ERF/AP2 transcription factor family	DREB26	0.129979	0.0185547
At5g51190	ERF (ethylene response factor)	ERF105	0.13377	0.0375977
At3g44260	CCR4-associated factor 1-like protein	ATCAF1B	0.144336	0.0107422
At1g72920	Toll-interleukin-resistance (TIR) domain family protein		0.144336	0.00415039
At1g27730	Cys2/His2-type zinc-finger proteins	STZ, ZAT10	0.15	0.000732422
At5g57560	Xyloglucan endotransferase/hydrolase 22	TCH4	0.15	0.000244141
At5g23240	DNAJ heat shock N-terminal domain-containing protein	ATDJC17	0.15	0.000732422
At5g58310	Esterase-like	MES18	0.16	0.0239258
At3g04640	Glycine-rich protein		0.18	0.0107422
At4g37610	BTB and TAZ domain protein	BT5	0.18	0.0107422
At3g45970	Extensin like protein	ATEXLA1	0.18	0.000732422
At1g04770	Tetratricopeptide repeat (TPR)-like superfamily protein		0.187394	0.000244141
At1g78970	Lupeol synthase	ATLUP1	0.187394	0.00805664
At1g66400	Calmodulin like protein	CML23	0.187394	0.0302734
At3g49340	Cysteine proteinases superfamily protein		0.187394	0.0141602
At3g61190	BON association protein	BAP1	0.187394	0.0239258
At5g47230	ERF (ethylene response factor)	ERF5	0.187394	0.0239258
At1g73830	Brassinosteroid signaling component	BEE3	0.187394	0.0012207
At4g37260	MYB-related protein	MYB73	0.29533	0.000244141
At2g40000	Ortholog of sugar beet HS1 PRO-1 2	HSPRO2	0.24	0.00585938
At1g22190	AP2 domain containing protein RAP2	RAP2.4	0.22533	0.000244141
At1g73540	Nudix hydrolase homolog	NUDT21	0.25	0.000244141
At1g36370	Putative serine hydroxymethyltransferase.	SHM7	0.26	0.000732422
At5g37770	ATCML24	ATCML24	0.26	0.00805664
At3g25600	Calcium-binding EF-hand family protein		0.26	0.000244141
At5g04150	Basic helix-loop-helix transcription factor family protein	BHLH101	0.27	0.0141602
At1g68840	Ethylene response DNA binding factor 2	RAP2.8	0.28	0.00415039
At3g55980	Zinc finger transcription factor	PEI1	0.28	0.0012207
At3g18630	Uracil-DNA glycosylase,		0.29	0.0141602
At1g29395	Cold regulated inner membrane protein	COR414-TM1	0.29	0.0012207
At5g39610	NAM/CUC2-like protein CUC2	ANAC092	0.29	0.00195313
At1g80440	A member of a family of F-box proteins	KMD1	0.29	0.000244141
At5g25190	ERF (ethylene response factor) subfamily	ESE3	0.3	0.000732422
At3g07650	Constant like protein	COL9	0.3	0.0012207
At5g19120	Aspartyl protease family protein		0.3	0.000244141
At4g25780	Cysteine-rich secretory proteins	ATCAPE2	0.3	0.0012207
At2g30040	Mitogen-Activated Protein Kinase Kinase Kinase	MAPKKK14	0.32	0.00585938
At5g67300	R2R3 factor MYB gene family	MYB44	0.32	0.000244141
At4g32280	Indole-3-Acetic Acid Inducible protein	IAA29	0.33	0.0375977
At3g20810	JUMONJI C domain-containing protein	JMJD5	0.33	0.000244141
At1g49200	RING-H2 finger protein		0.33	0.000244141
At1g29510	Small auxin upregulated RNA	SAUR67	0.33	0.000732422
At1g25560	RAV transcription factor family that contains AP2 and B3 binding domains	EDF1	0.33	0.0107422
At1g02660	Alpha/beta-Hydrolases superfamily protein		0.33	0.000244141
At1g04310	Ethylene Receptor	ERS2	0.34	0.0141602
At5g02760	Protein phosphatase-like protein	SSPP	0.34	0.000244141
At4g32340	Tetratricopeptide repeat (TPR)-like superfamily protein		0.34	0.000244141
At2g17040	NAC transcription factor family	ANAC036	0.34	0.000244141
At1g73500	MAP kinase kinase	MKK9	0.35	0.000732422
At3g05800	Activation-tagged BRI1 suppresor1-interacting factor	ATBS1	0.35	0.00195313
At3g56880	VQ motif-containing protein		0.35	0.000244141
At2g17230	Exordium like 5	EXL5	0.35	0.000244141
At3g62410	CP12 protein precursor-like protein	CP12	0.35	0.000244141
At1g64380	DREB subfamily A-6 of ERF/AP2 transcription factor family		0.35	0.00415039
At1g18400	BR enhanced expression 1	BEE1	0.35	0.000732422
At4g11360	RING-H2 finger protein	RHA1B	0.35	0.000244141
At4g03510	RING membrane-anchor protein	ATRMA1	0.36	0.000244141
At3g07010	Pectate lyase		0.36	0.000244141
At5g47370	Homeobox-leucine zipper protein-like	HAT2	0.36	0.0185547
At2g42540	Cold-regulated protein	ATCOR15A	0.37	0.000244141
At4g21990	Disulfide isomerase-like (PDIL) protein		0.36	0.000244141
At4g10150	RING/U-box superfamily protein		0.37	0.0302734
At5g37260	MYB family transcription factor	CIR1	0.37	0.000244141
At2g14610	Pathogenesis-related protein	PR1	0.37	0.000244141
At3g62720	Xylosyltransferase	ATXT1	0.37	0.000244141
At1g18710	MYB family transcription factor	MYB47	0.37	0.00415039
At4g05330	ARF GAP domain-containing protein	AGD13	0.37	0.000732422
At3g58120	BZIP family of transcription factors	ATBZIP61	0.38	0.000732422
At1g04040	HAD superfamily, subfamily IIIB acid phosphatase		0.38	0.000244141
At5g15960	Cold and ABA inducible protein	KIN1	0.38	0.000244141
At2g29300	NAD(P)-binding rossmann-fold superfamily protein		0.38	0.00805664
At1g11530	Thioredoxin	ATCXXS1	0.38	0.000732422
At4g33790	Fatty acid reductase	FAR3	0.38	0.00292969
At5g10760	Aspartyl protease family protein	AED1	0.39	0.000732422
At1g56600	Galactinol synthase	ATGOLS2	0.39	0.0461426
At2g29630	Thiamin biosynthesis protein	THIC	0.39	0.000244141
At1g06080	Delta 9 desaturase	ATADS1	0.39	0.000244141
At1g23080	Auxin transport protein	PIN7	0.39	0.000732422
At5g18690	Proline-richh protein	AGP25	0.39	0.0141602
At2g38210	PDX1-like protein 4	PDX1L4	0.39	0.000244141
At1g67980	Caffeoyl-COA 3-O-methyltransferase	CCOAMT	0.39	0.00292969
At4g30440	UDP-D-glucuronate 4-epimerase	GAE1	0.39	0.000244141
At1g72940	Toll-interleukin-resistance (TIR) domain-containing protein		0.4	0.0012207
At3g47430	A member of the peroxin11 gene family	PEX11	0.4	0.000244141
At1g20450	A gene induced by low temperature and dehydration	ERD10	0.4	0.000732422
At5g47640	CCAAT-box-binding trancription factor	NF-YB2	0.4	0.000244141
At3g16770	AP2 domain containing protein	RAP2.3	0.4	0.000732422
At3g24500	Multiprotein bridging factor	MBF1C	0.41	0.000244141
At5g62360	Plant invertase/pectin methylesterase inhibitor superfamily protein		0.41	0.00585938
At3g16720	RING zinc finger protein	ATL2	0.41	0.00805664
At4g26530	Aldolase superfamily protein	ATFBA5	0.41	0.000244141
At3g63160	Outer envelope protein	OEP6	0.41	0.000244141
At2g03550	Alpha/beta-hydrolases superfamily protein		0.41	0.000244141
At3g12610	DNA-damage repair/toleration protein	DRT100	0.41	0.000244141
At4g09460	MYB DNA-binding protein	ATMYB6	0.41	0.000244141
At3g20420	RNA helicase	ATRTL2	0.41	0.00585938
At3g57260	Beta-1,3-glucanase 2 (BG2) (PR-2)	PR2	0.41	0.000244141
At3g59940	F-box proteins	KMD4	0.42	0.000244141
At1g27200	Zinc finger family protein		0.42	0.0185547
At3g01470	Homeobox-leucine zipper protein	HAT5	0.42	0.000244141
At3g16910	AMP-binding protein	ACN1	0.42	0.000732422
At3g60390	Homeobox-leucine zipper protein	HAT3	0.42	0.000732422
At4g10120	Sucrose-phosphate synthase-like protein	ATSPS4F	0.42	0.000244141
At5g64000	3(2),5-bisphosphate nucleotidase	ATSAL2	0.43	0.0012207
At5g06690	Thioredoxin-like	WCRKC1	0.43	0.000732422
At5g11150	Synaptobrevin-like protein	ATVAMP713	0.43	0.000244141
At5g62140	Unknown protein		0.43	0.000244141
At1g56170	Transcription factor		0.43	0.000244141
At3g07420	Asparaginyl-tRNA synthetase	ATNS2	0.43	0.0302734
At1g07440	NAD(P)-binding rossmann-fold superfamily protein		0.43	0.000244141
At2g40100	Chlorophyll a/b binding protein	LHCB4.3	0.43	0.000244141
At1g25550	Myb-like transcription factor		0.43	0.000244141
At1g78020	Unknown protein		0.43	0.000244141
At5g65550	Anthocyanidin-3-glucoside rhamnosyltransferase		0.43	0.0375977
At3g59080	Aspartyl protease family protein		0.43	0.000244141
At4g27410	NAC transcription factor	RD26	0.45	0.000244141
At5g49170	Unknown protein		0.44	0.00585938
At2g46400	WRKY transcription factor	WRKY46	0.44	0.00585938
At1g68600	Aluminium activated malate transporter family protein		0.44	0.000244141
At4g11280	ACC synthase	ACS6	0.44	0.000244141
At5g64800	CLAVATA3/ESR-related 21	CLE21	0.44	0.0141602
At5g40850	Urophorphyrin III methylase	UPM1	0.44	0.000244141
At2g40610	Expansin	EXP8	0.44	0.000244141
At3g23150	Ethylene receptor	ETR2	0.44	0.0375977
At3g16180	Nitrate transporter	NRT1.12	0.44	0.00292969
At3g52400	Syntaxin-like protein	ATSYP122	0.45	0.000244141
At1g17100	SOUL heme-binding family protein	ATHBP1	0.45	0.000244141
At2g40140	CCCH-type zinc finger protein	ATSZF2	0.45	0.000244141
At5g07720	Alpha galactosyltransferase protein	XXT3	0.45	0.0302734
At4g30350	SMAX1 and SMAX1-like protein	SMXL2	0.45	0.000732422
At1g52190	Nitrate transporter	ATNPF1.2	0.45	0.000244141
At3g44070	Glycosyl hydrolase family 35 protein		0.45	0.000732422
At3g62260	Protein phosphatase 2C family protein		0.46	0.0185547
At5g24890	Unknown protein		0.46	0.000244141
At1g09080	Luminal binding protein	BIP3	0.46	0.00292969
At3g50630	Kip-related protein (KRP) gene	KRP2	0.46	0.0375977
At5g57190	Phosphatidylserine decarboxylase	PSD2	0.46	0.00195313
At2g21540	Phosphatidylinositol phophatidylcholine transfer protein	SFH3	0.46	0.00415039
At4g00340	Receptor-like protein kinase	RLK4	0.46	0.0375977
At5g52310	Low-temperature-induced protein	COR78	0.46	0.000732422
At4g11660	Heat shock transcription factor	HSF7	0.47	0.00292969
At2g43290	Calcium binding protein	MSS2	0.46	0.00415039
At2g14900	Gibberellin-regulated proteins		0.46	0.0185547
At5g62470	Transcription factor-like protein	MYB96	0.46	0.000244141
At5g47180	VAMP (vesicle-associated membrane protein)-associated protein-like		0.46	0.000244141
At5g26920	Calmodulin-binding protein	CBP60G	0.46	0.000244141
At4g05070	Wound-responsive family protein		0.46	0.000244141
At5g25120	Cytochrome P450-like protein	CYP71B11	0.46	0.0375977
At3g62550	Adenine nucleotide alpha hydrolases-like superfamily protein		0.47	0.000244141
At5g05090	Homeodomain-like superfamily protein		0.47	0.00292969
At5g61440	Thioredoxin-like protein	ACHT5	0.47	0.00195313
At5g43700	Auxin-induced protein	IAA4	0.47	0.00292969
At1g25230	Calcineurin-like metallo-phosphoesterase superfamily protein		0.47	0.000244141
At1g51700	Dof zinc finger protein	DOF1	0.47	0.000732422
At5g04340	C2H2 zinc finger transcription factor	ATZAT6	0.47	0.0107422
At1g21680	DPP6 N-terminal domain-like protein		0.47	0.000244141
At4g17090	Beta-amylase	ATBAM3	0.48	0.000244141
At1g70580	Alanine aminotransferase	AOAT2	0.48	0.0012207
At5g55990	Calcineurin B-like protein	CBL2	0.48	0.000244141
At3g45860	Cysteine rich receptor-like protein kinase	CRK4	0.48	0.000244141
At3g46900	Copper transport protein	COPT2	0.48	0.0239258
At1g78110	Unknown protein		0.48	0.0239258
At5g66750	SWI2/SNF2-like protein	DDM1	0.48	0.00415039
At3g55500	Expansin-like protein	EXP16	0.48	0.00805664
At1g66090	Disease resistance protein		0.48	0.000244141
At3g46490	Gibberellin 20-oxidases		0.48	0.0461426
At5g59550	COP1-interacting protein	CIP8	0.48	0.000244141
At3g15210	Ethylene responsive elemen binding factor	ERF4	0.48	0.0012207
At5g46490	Disease resistance protein-like		0.48	0.0375977
At5g16200	50S ribosomal protein-related protein		0.48	0.0012207
